# Supplementary material for: Viral Rebound Kinetics Correlate with Distinct HIV Antibody Features
Source: mBio. 2021 Mar 9;12(2):e00170-21. doi: 10.1128/mBio.00170-21 (PMC8092214; doi:10.1128/mBio.00170-21)
Supplement: TABLE S2 [file mBio.00170-21-st002.xlsx]

## Sheet: Sheet1
Patient.ID	total_IgG_gp120	IgG1_gp120	IgG2_gp120	IgG3_gp120	IgG4_gp120	IgM_gp120	IgA1_gp120	IgA2_gp120	FcgRIa_gp120	FcgR2a_gp120	FcgR2b_gp120	FcgR3a_gp120	FcgR3b_gp120	ADCD_gp120	ADCP_gp120	ADNP_gp120	CD107a_gp120	IFNg+_gp120	MIP-1b_gp120	total sial_gp120	gal non sial_gp120	bisection_gp120	Fucose_gp120	G1_gp120	G2_gp120	G0_gp120	ADCC_JRCSF	total_IgG_BG505	IgG1_BG505	IgG2_BG505	IgG3_BG505	IgG4_BG505	IgM_BG505	IgA1_BG505	IgA2_BG505	FcgRIa_BG505	FcgR2a_BG505	FcgR2b_BG505	FcgR3a_BG505	FcgR3b_BG505	ADCD_BG505	ADCP_BG505	ADNP_BG505	CD107a_BG505	IFNg+_BG505	MIP-1b_BG505	total_IgG_gp140	IgG1_gp140	IgG2_gp140
71033	14843	17302	2900.5	2614	2519.5	2922.5	4415	2398.5	5883	6765.75	2791	28789.2	10663.5	1059.5	5.7	6.7	45.2	45.6	60.5	13.505	57.25	14.63	83.245	48.6	22.155	29.245	21.7205	39139	42706	3355	2709	2560	3288.5	5210.5	2446	14698	24399	3400.75	101416	47768.2	1471	5.3	7.8	57.7	53	77.4	225906	229254	3595
71087	60072	74936.5	2739	2667	2539	4452.5	3265.5	2687	47533.5	89076.5	15715.8	215398	98450.8	3365.5	7.9	7.5	64.7	64.3	84.4	17.47	58.94	14.3	74.93	42.17	34.24	23.575	26.6645	61109	74348.5	2828	2574.5	2538	4532	2994	2518.5	41704.5	71176.5	10058.2	199922	88405	2977.5	7.1	4.6	56.6	54.1	80.1	345174	369801	3162
71095	136225	145540	4164.5	6599	3084	6127	8106	4581	70628.2	152785	36543	323750	124852	57070	9.2	48.5	63	65.1	86.2	14.82	67.91	13.825	82.93	43.085	39.645	17.27	37.706	22961	22081.5	3597.5	3577	2567.5	5475	3445	2505.5	18419.8	23161	3246.25	85935.8	14980.5	2708.5	8.3	6.2	43.6	41.7	60.5	642088	591585	5714
71128	198918	231010	7195	21993.5	3080.5	17690	14262.5	6014	108723	271068	55198	315889	117834	86540	12.5	55	60.2	61.2	83.3	22.855	69.61	9.5	93.265	35.085	57.38	7.545	27.8181	36291.5	40995.5	3105.5	3086.5	2527	3994.5	4352	2534.5	27245.2	49493	3936.75	73107.2	13844.2	5738.5	8	5.1	34.9	30	49.9	602570	611725	8609
71131	26497	25205.5	3107.5	41116	2850.5	3961	4469.5	2493	12649.8	27118.5	2936.5	74564.8	11456.5	1129.5	8.9	4.7	33.5	30.9	44.9	21.105	60.04	9.275	92.48	33.14	48.005	18.845	32.2676	7296.5	6399.5	2781.5	6664.5	2680	4740.5	3818.5	2443	4757	5333.75	2762	17331	3117.5	1657	2.4	4.4	10.1	7.6	13.7	378508	337109	3978.5
71136	134858	148011	3587	5844	3429.5	3123.5	5747	3386.5	58606	125308	24015	281680	155875	7159	12.1	20.3	63.9	65.5	85.2	14.76	55.815	14.82	72.365	42.515	28.06	29.425	57.35	186179	195570	4258	4438.5	10847.5	3252	9240.5	2795	66618	136892	24256.2	303200	147299	76245	11.3	58.8	60	62.3	87.1	364340	347537	3630.5
71138	83295	113587	4515	3308	3397	4354.5	21338	3772	58067	123047	11102.5	234464	84461.2	6185.5	14.5	18.8	60.6	62.5	83.4	13.805	61.41	13.8	80.45	43.19	32.025	24.795	44.1332	18089	21645	3039.5	3175.5	2655	2856.5	9631	2604	11432.8	12849	2915.75	47931.8	9064	1368	6.4	5.7	45.1	43.8	65.4	290158	334601	5336.5
71164	148492	190927	7610	29510.5	2858.5	6808.5	4053	3255.5	54492.5	109924	15556.2	163074	43283.5	16809.5	13.4	20.3	49.2	50.5	69.2	11.41	56.845	10.92	90.135	39.865	28.39	31.755	50.7251	23951.5	27702	2972	2502	2825	3498.5	2809	2538	8864.75	6883.5	2809.5	19999	3732.25	1303	4.7	5.2	9.1	5.4	12.2	799298	853414	7349
71180	252729	220530	10619.5	332796	3739	8925.5	36529	8404.5	121653	260214	76962	352121	146217	68055	15	43.9	63.8	65.4	86.4	10.075	52.375	9.205	85.255	39.13	23.32	37.545	49.5715	61105.5	44981	4520.5	172951	3111	8442	16188	2855.5	45966.8	75482	8627	121214	29714.5	22512	8.8	14.6	52.4	49.4	73.9	367978	327560	7357
72021	2161279	2838277	90612.5	101475	23361	152582	65110	43062.5	357088	1134645	601269	1380294	609483	249050	14.6	84.6	61.3	64	86.9	3.865	39.46	11.865	85.655	34.775	8.55	56.69	52.2083	1.16876e+06	1.17184e+06	4405.5	9914	3184	6062.5	7019.5	3831	198359	393269	138241	611190	195201	207655	12	105.6	53.3	53.2	80.4	2.03823e+06	2.73784e+06	78351.5
73012	1005468	1085130	12869	59950	4871.5	190966	23435	7531	170637	462510	194812	695542	371481	161400	17.8	240	65.7	67.1	88.5	13.2	53.675	22.105	67.9	43.795	23.08	33.115	54.6803	296553	322794	3071.5	11036.5	2649.5	5631	4785	2671.5	68294	143915	31292.5	293302	125369	114515	14.2	71.5	59.2	62	88.9	1.4804e+06	1354290	14441.5
73014	6561.5	7087.5	2687	3313.5	2382.5	3890	2736.5	2412.5	3837.25	3417.25	2727	4838	2746.25	1297	4.2	2.7	3.3	1.4	2.8	35.435	40.98	4.905	79.51	27.87	48.545	23.585	36.5524	4616	4392	2899.5	2807	2454	4470.5	2853	2605.5	3172.5	3136	2720.25	3416	2705.75	1636.5	2.4	4.3	3.3	1.3	2.9	86427	84683.5	2960.5
73019	87168	66894.5	3185	323327	3009.5	3404.5	5938	2814.5	54164	27018.5	6550.5	130774	46956	4396	13.3	16.8	48.9	49.4	68.8	17.325	63.895	12.885	86.225	42.5	38.72	18.795	35.7284	97538	92573	3071	8043	2643.5	3153.5	4526	2481	36891	26711.8	4147	124877	43749.2	1580.5	3.9	7.9	49.4	45.5	69.7	1020542	973983	5491.5
74005	44309	52655	3964.5	425220	6291.5	4146	5407.5	2734.5	28018	74319	6276.75	143878	37960	1477.5	12	7	54.2	52.9	74.6	14.605	55.855	12.66	86.67	41.82	28.64	29.55	36.882	11953	14002	3584.5	24598	3718	4928	4776	2594	9566.5	14175	2804.25	44412	5711.5	1985	5.1	8.8	9.4	6.8	14	188368	232578	5032.5
74008	517280	535876	6292	10042	95936.5	2894	10999	5417	142323	357194	115204	506302	240034	112015	18.5	129.5	64.3	67.6	88	7.83	49.665	17.04	74.995	41.355	16.14	42.485	79.0541	222922	237626	3047.5	3251.5	33305	2835.5	5170.5	2472.5	83508.5	180620	32580.5	311392	125932	91420	13.8	37.6	61.8	63	88.3	1378887	1.24744e+06	9085.5
77002	1.97112e+06	2059947	31401.5	245874	8202.5	103581	85179	42546.5	242864	886858	373819	1177194	638722	205615	15.9	208	62.8	65.2	85.8	5.935	41.345	14.575	68.385	35.645	11.635	52.715	37.0468	1119077	965434	3846	18128.5	2881	15645	17624.5	3274.5	135896	405397	109226	620363	279701	180350	12.3	100.9	56.9	60.5	86.5	2.08641e+06	2453048	44378
77010	469170	1.23502e+06	13666	658943	3873.5	9544	23419.5	7393.5	261628	754268	327731	930154	546268	221070	16.6	202	64.4	68.3	88.6	13.19	43.445	14.905	67.835	37.515	19.12	43.35	57.9763	288424	613520	3496	21267	2615.5	4297	4759	2761.5	143457	332213	86726.5	472828	207659	144220	11.9	94.7	59.3	60.1	84.9	558869	1645355	17206.5
77018	496276	479223	21284.5	5343	3292.5	5806	6829	4198.5	89604.2	220585	42630.5	260824	48859.5	81685	17.6	23.4	31.3	30.7	47.3	7.68	53.19	9.605	94.635	42.56	18.31	39.125	37.8708	107234	96461.5	4733	2974.5	2626.5	3628	3353	2550	26997	45873.2	3778	74555.8	8222.25	13285	10.5	9.6	12.9	8.2	18.6	1.54257e+06	1.36928e+06	33882
77022	1222828	1255805	14919	10654	8329	7167.5	15097.5	9974.5	203452	627400	234317	902728	454446	186710	19	187	65.2	67.5	87	13.93	55.93	14.1	77.5	41.57	28.29	30.145	80.1582	535436	522291	3979.5	3796.5	7039.5	3156	4724	2803.5	115197	302221	74479.2	530040	241354	175370	13.8	126	59.5	61.6	88.3	2.11913e+06	2119906	54257
77030	494015	358442	197507	55271.5	39618	355110	20584	13597.5	125664	282902	55413.2	495030	177970	51720	15.8	107	60.1	63.7	84.9	30.845	53.775	16.585	78.47	36.95	47.67	15.385	61.6018	158476	120232	21153.5	8345	36181	10498.5	4494	2985	57246	79948.5	8147.5	255124	83723.5	17565	9.5	24.9	55.8	55.5	81.1	1674840	1.4737e+06	139706
77046	533088	545645	5665.5	34152	3171	5396.5	30599.5	6740	154318	337490	91615.2	354783	88074.2	28940	14.5	50.6	42.2	42.9	63.2	8.945	41.035	15.48	88.3	34.295	15.685	50.01	67.3863	160796	154240	3032.5	23128.5	2646.5	5305	6469	2628	89631	154925	18677.2	180258	26917	2738.5	6.4	11.1	33.8	28.3	49.6	1284821	1552251	16614.5
77051	1131995	1.12384e+06	15201	60562	5688.5	30040	42798	9349.5	182041	568607	233795	844123	406992	190365	12.5	146.5	59	63.6	83.6	15.795	67.535	11.42	88.355	42.4	40.93	16.68	48.5827	524984	505256	3638	4217	3271.5	5945.5	6181.5	2630	97127	258426	57980.2	460437	207748	166095	10.1	62.2	55.7	66.7	87.8	1.80408e+06	1.70964e+06	28818
77054	829048	831700	9319.5	24463	3544	38007	18704.5	7448	173257	462758	144489	529950	171652	176665	20.2	94.7	52.2	54.1	75.5	12.855	62.64	6.01	96.25	40.055	35.44	24.48	34.5748	394838	361647	3353.5	4364.5	2588.5	6679.5	4562.5	2568	96070.2	223850	33930.5	268258	51779.5	147955	15.1	30.7	36	29.7	53.7	1.66933e+06	1.59482e+06	17140
[truncated: 70 more columns]
